# Supplementary material for: New Triterpenoids from Lansium domesticum Corr. cv kokossan and Their Cytotoxic Activity
Source: Molecules. 2023 Feb 24;28(5):2144. doi: 10.3390/molecules28052144 (PMC10004713; doi:10.3390/molecules28052144)
Supplement: Supplementary file 1 [file molecules-28-02144-s001.zip]

Archive with 1 entries (1 files):
- molecules-2200476-supplementary.pdf
